# Supplementary material for: Comparative Analysis of the In Vitro and In Vivo Antioxidant and Anti-Inflammatory Capacities of Lycopene Extracts from Different Sources
Source: Foods. 2026 May 17;15(10):1765. doi: 10.3390/foods15101765 (PMC13205308; doi:10.3390/foods15101765)
Supplement: Supplementary file 1 [file foods-15-01765-s001.zip]

Archive with 1 entries (1 files):
- foods-4246570-supplementary.pdf
